# Supplementary material for: Major Differences between Tumor and Normal Human Cell Fates after Exposure to Chemotherapeutic Monofunctional Alkylator
Source: PLoS One. 2013 Sep 3;8(9):e74071. doi: 10.1371/journal.pone.0074071 (PMC3760805; doi:10.1371/journal.pone.0074071)
Supplement: Figure S1 — MGMT knock down in MCF12A human cells. MGMT expression was knocked down by 4 different siRNAs against MGMT. Upper figure is immunoblot of MGMT protein expression after loading equal protein concentrations in each lane, up to 96 hr after MNNG exposure with p62 as a loading control. Lower graph is a histogram produced by measurement of each fluorescent MGMT band against the p62 loading control in the same lane by Alpha lnnotech Fluorochem HD2, histograms produced by Prism GraphPad software. (ZIP) [file pone.0074071.s001.zip]

Archive with 3 entries (2 files):
- Suppl 1.tif
- __MACOSX/
- __MACOSX/._Suppl 1.tif
