# Supplementary material for: Major Differences between Tumor and Normal Human Cell Fates after Exposure to Chemotherapeutic Monofunctional Alkylator
Source: PLoS One. 2013 Sep 3;8(9):e74071. doi: 10.1371/journal.pone.0074071 (PMC3760805; doi:10.1371/journal.pone.0074071)
Supplement: Figure S2 — Repeated exposure to MNNG does not alter MMR or MGMT expression in surviving MCF12A populations. MMR protein expression of equal protein concentrations from MCF12A original cell line and from surviving MCF12A cells grown from three sequential MNNG exposures that result in 0% classic colony survival (8 µM). (ZIP) [file pone.0074071.s002.zip]

Archive with 3 entries (2 files):
- Rev Suppl 2.tif
- __MACOSX/
- __MACOSX/._Rev Suppl 2.tif
