# Supplementary material for: Major Differences between Tumor and Normal Human Cell Fates after Exposure to Chemotherapeutic Monofunctional Alkylator
Source: PLoS One. 2013 Sep 3;8(9):e74071. doi: 10.1371/journal.pone.0074071 (PMC3760805; doi:10.1371/journal.pone.0074071)
Supplement: Figure S3 — MCF12A cells exposed to 2 µM MNNG regain metabolism by 96 hr after exposure. MCF12A cells exposed to 2 µM MNNG results in 10% classic colony survival (Figure 1), allowing surviving cells to exhibit increased metabolic activity by 96 hr, although still significantly lower than 0 hr (untreated) control (compare to Figure 3A). Asterisks (*) denote statistically significant differences at P < 0.05 between the metabolic rate measured at that time point and the 0 hr (untreated) metabolic rate of each cell line. Histograms produced by Prism GraphPad software, error bars indicate SD. Statistical significance determined by student t-test using Prism GraphPad software. This experiment was performed two times. (ZIP) [file pone.0074071.s003.zip]

Archive with 3 entries (2 files):
- Rev Suppl 3.tif
- __MACOSX/
- __MACOSX/._Rev Suppl 3.tif
