# Supplementary material for: Major Differences between Tumor and Normal Human Cell Fates after Exposure to Chemotherapeutic Monofunctional Alkylator
Source: PLoS One. 2013 Sep 3;8(9):e74071. doi: 10.1371/journal.pone.0074071 (PMC3760805; doi:10.1371/journal.pone.0074071)
Supplement: Figure S4 — Treatment of MCF12A and U251 cells with Z-VAD decreases cell death in MCF12A cells, but not U251 cells. MCF12A cells exhibit decreased cell death at 48 hr after MNNG treatment (8 µM) by addition of Z-VAD to media. U251 cells do not exhibit decreased cell death at any time point up to 96 hr after MNNG treatment (0.2 µM). Asterisk (*) denotes statistically significant differences at P < 0.05 between the cell count measured at that time point (48 hr) and the 0 hr (untreated) MCF12A cell count. Histograms produced by Prism GraphPad software, error bars indicate SD. Statistical significance determined by student t-test using Prism GraphPad software. These experiments were performed a minimum of three times. (ZIP) [file pone.0074071.s004.zip]

Archive with 3 entries (2 files):
- Rev Suppl 4.tif
- __MACOSX/
- __MACOSX/._Rev Suppl 4.tif
